# Supplementary material for: Radiomics Models for Predicting Microvascular Invasion in Hepatocellular Carcinoma: A Systematic Review and Radiomics Quality Score Assessment
Source: Cancers (Basel). 2021 Nov 22;13(22):5864. doi: 10.3390/cancers13225864 (PMC8616379; doi:10.3390/cancers13225864)
Supplement: Supplementary file 1 [file cancers-13-05864-s001.zip]

Archive with 1 entries (1 files):
- cancers-1443456-SUPPLEMENTARY .pdf
